# Supplementary material for: Synthesis, Structure and Electrochemical Properties of Acetamide- and Caprolactam-Containing Silicon Catecholates
Source: Molecules. 2021 Jun 10;26(12):3548. doi: 10.3390/molecules26123548 (PMC8230554; doi:10.3390/molecules26123548)
Supplement: Supplementary file 1 [file molecules-26-03548-s001.zip]

Archive with 1 entries (1 files):
- molecules-1243982-supplementary.pdf
